# Supplementary material for: The probiotic Lacticaseibacillus rhamnosus GG supplementation reduces Salmonella load and modulates growth, intestinal morphology, gut microbiota, and immune responses in chickens
Source: Infect Immun. 2025 Apr 2;93(5):e00420-24. doi: 10.1128/iai.00420-24 (PMC12070740; doi:10.1128/iai.00420-24)
Supplement: Table S2A and S2B — List of small peptides detected in LC/MS. [file iai.00420-24-s0003.xlsx]

## Sheet: CID
Lacticaseibacillus rhamnosus GG (LGG) reduces Salmonella colonization in chickens
Supplementary Table 2A: 152 novel peptides identified in CFSs of probiotics tested using ion-trap-based collision-induced dissociation (CID).
Peptide sequence	Theo. MH+ [Da]	Acession number	Abundance
			LGG	Bb12	LA	Lbrev
EVKALAEKVLKK	1355.86	A0A0R2DJY6	1.17893e+08	1.13339e+08
VIVVVAAIGGGLNNKGKSSS	1870.08	A0A291IX25	1.95563e+06	1.55014e+06	22438.5	12993.1
LGATGLNAVERILLGS	1583.91	A0A0A7U006	338173	142109
ATLAGVGVSGFAATTVHA	1629.86	A0A179XCY0	3301933	2.26891e+06	14040.3	7242.09
VQAAQAGDTKPIEV	1426.75	A0A179YFC2	1.75417e+08	2.05625e+08
NTDEEALELLTQVGMPFAK	2106.04	A0A0R1JSB9	1.40193e+06	300898
FSAVALSAVALSKPGHVNA	1839.01	C2JZA7	78256592	57564224	44021.1	19958.2
VALSAVALSKPGHVNA	1533.87	C2JZA7	83191786	74471271
SAVALSAVALSKPGHVNA	1691.94	C2JZA7	47759598	3.77717e+07		5470.97
DEVKALAEKVLKK	1470.89	A0A0R2DJY6	7.17305e+06	6.05492e+06
HDVIQNALNAK	1222.65	A0A249DEL5	2.84368e+06	2842475
VAGVTLASASTLDKDIKD	1803.97	C2JYJ6	19757216	20993670		4327.82
DLMENGNGGAKLDDL	1561.72	A0A291IX25	1.02419e+06	1.0333e+06
DIQIINTYKDIITRPVVL	2114.22	C2FCB2	269624	34206.4
LVVKAIAESKDEEPAA	1669.9	C2JZ52	1.06386e+06	973851
DIQLINTYKDILTRPVVLQA	2313.32	C2FCB2	1.17143e+06	247274
DTSGKAGTTKISNV	1378.72	A0A171J5F2	2.90619e+06	2.74219e+06
LTGLLLFTGAARPVAA	1570.93	A0A345U4P6	1.07922e+06	927892
LVQKVIDVLGLESRK	1697.03	A0A0J6X1I0	258522	279227
IASTAVNGLLTDVKETKD	1875.01	A0A0D6UDS5	273774	336420
EVASKTNDIAGDGTTTA	1650.78	A0A0R1WMV7	3605526	4.31113e+06		6412.81
STSAAADKSQVKVGVLQL	1802	C2K1D8	1.82953e+06	1.23988e+06
LTDSEISAAKTLPVT	1545.84	A0A0J6XET9	494307	490867
SMEDIVEAVEGDNKRAN	1876.87	A0A179YB96	466923	420328
NKVGPKEYIPELNKSL	1829.02	A0A179YFC2	12685764	10684170	237326
SIITDVLAREVLD	1443.81	A0A0R2MSW4	1.20674e+06	354346	7294.33
SAVALSKPGHVNA	1250.69	C2JZA7	20140788	15752773
IGNEVINLVKDSSL	1500.83	A0A0R1M0D6	435846	429970
GNDTPADSAVKARIV	1513.8	K8QAJ2	5184010	4.33795e+06
IVVVAAIGGGLNNKGKSSS	1771.01	A0A291IX25	199367	215709
AADKSQVKVGVLQL	1455.85	C2K1D8	36057500	31948108	67703.8
LVNNLGSGTVVHQA	1408.75	K0N6Z3	1704693	1564160
AGVGVSGFAATTVHA	1344.69	A0A179XCY0	775105	591944
AQVAQHLLKDHPEVLKT	1927.08	A0A180CMC2	759307	564727
AFDNTDTSLDSTFKSA	1719.77	A0A249N2J2	17340850	16680864	10368.1	7618.2
AESSDTNLVNAKAA	1390.68	A0A180CMC2	37787108	35795932
ALSAVALSKPGHVNA	1434.81	C2JZA7	5.40435e+06	4.42927e+06
VNAAQNGNTNKIEVDNIVYK	2204.13	A0A179YFC2	38731964	38951668
VNAAQNGNTNKIEVDNI	1813.9	A0A179YFC2	9956906	10541494
AQNGNTNKIEVDNIVYK	1919.98	A0A179YFC2	61131352	66187124
DDEVKALAEKVLK	1457.82	A0A0R2DJY6	288522	334069
ANKIKEQLEEVGATVTLK	1971.11	A0A0H0YQJ8	953897	747432
AVALSAVALSKPGHVNA	1604.91	C2JZA7	77003568	69575398
AIAAITDTMKKEGLAE	1661.88	K0N9I2	5220451	6.98465e+06		4578.91
DAKIVNVTGLNNSQLKDA	1900.01	A0A180CMC2	1.66675e+06	969674
AEQKAKQTAADTAKD	1575.8	C2JXN0	838138	907331
AAVYQGSFAADAPTASFKKV	2029.04	A0A179YJ05	2.04622e+06	1.60756e+06
VVVAAIGGGLNNKGKSSSES	1874	A0A291IX25	906768	771686
AAESSDTNLVNAKAA	1461.72	A0A180CMC2	991506	968543
PMVAAAVKEVTK	1243.71	A0A179YHZ5	233917	254485
PGAASTGELLKAYLEARA	1817.98	A0A180D0T6	2.89889e+06	1.06964e+06		3561.88
NTLNPGVAGKTGTAQGFARE	1989.01	A0A179YCV8	154807	144867
QSQFAQEQSEAAKATQA	1822.86	A0A179YJG3	476498	469218		9585.14
QAAQAGDTKPIEV	1327.69	A0A179YFC2	25278928	28827482
NINDAITGLEENQSAHPTKP	2149.05	A0A0J6UNA1	145349	132410
VVAALIGGGVGGGT	1127.64	A0A171J5F2	5.52259e+06	5927387		146312
NQGAYNDLQAKIN	1448.71	A0A0R1XTN1			541204
SANSGITPGTVLKVK	1471.85	A0A249N1K0	510916	626988		924085
VVAFLNKAAKDENK	1546.86	A0A133PBP6			882820
NGLSANSGITPGTVLKVK	1756	A0A249N1K0	1.08684e+06	1.40901e+06
NDTNGQTATARYQQEL	1809.84	A0A179YFW7	318373	510080		7631.97
NDTGSFAYSNPRQL	1569.73	C2JZA7	1.56992e+06	1.15111e+06	19948.2
MSDDEVKALAEKVLKK	1803.99	A0A0R2DJY6	2.97149e+06	3.22625e+06
MQYTATITAIGKDALSSKD	2014.02	A0A179YHW1	1.10389e+06	691173
VVAAIGGGLNNKGKSSSES	1774.93	A0A291IX25	371838	399942
VEDSDRGPQAVN	1286.6	C2FGJ1				4.77475e+06
SDDEVKALAEKVLKK	1672.95	A0A0R2DJY6	330165	494573
VTLASASTLDKEVKD	1576.84
VFGGTFNYTYASKK	1582.79	A0A2A5L4H0	419293
VAGVTLASASTLDKDVKE	1803.97
VIILAIGSVGLAKAPSAKA	1779.11	A0A179XP80	627546	317682
VAGVTLASASTLDKD	1447.76	C2JYJ6	1.76444e+06	1.07564e+06	287954	127254
VINPNSVAQSIKSNKF	1745.95	A0A0R1P1W2			3043044
VADQINLLHQTFPQAKTIGL	2207.22	A0A179YEP3	481281	166102
VAATLAVVSQAPIHVLIA	1773.06	K8QH21	4.39941e+06	1.49316e+06	26349.7	23885.4
TVYLKNQNVTAHEVA	1686.88	A0A179YCV8	1.98129e+06	1.98953e+06
TVATLAGVGVSGFAATTVHA	1829.98	A0A179XCY0	279562	166414
TIKPNVKWSDGQPVVARDL	2123.16	C2JXS5	317653	146551	237927	9708.26
TLAGVGVSGFAATTVHA	1558.82	A0A179XCY0	174334	132977	5572.79
TFTNDALSGKTQSNMK	1742.84	A0A291IX25	796266	1.16617e+06
SYDKNLPVDGLKTGTSDA	1880.92	A0A180CMC2	886529	749216
SVINPNSVAQSIKSNKF	1832.99	A0A0R1P1W2			653337
VTDTSGKAGTTKISNV	1578.83	A0A171J5F2	8483943	3150525
SQTLSDGSKGPVLS	1375.71	A0A179YCV8	1.02447e+06	918112
VTLASASTLDKDIKD	1576.84	C2JYJ6	5.24184e+06	6631391
SINRDDYNKAVSDGQDKL	2037.98	A0A2A5L4H0	4.18094e+06
SILELNDLVKSIEDE	1716.89	A0A0H0YQJ8	351006
SKEIKIFADEDNDNK	1765.86	F3MUX1	242744	408290
VTLASASTLDKDVKE	1576.84
SASTLDENVSDATKLEQAA	1949.93	Q5FM75			219203
TSVTQGIVSAKSRTVDV	1747.95	A0A171J5F2	241105	197577
LDAVTVAKDKLAAL	1427.85	A0A179YJG3	193511	216842
IVGIVGGIVNTIYSAR	1631.95	A0A1Y0DVF5	57801.6	9670.95
DYNKAVSDGQDKL	1452.7	A0A2A5L4H0	336412
DVQVVKDTNTALDLYHTGKL	2230.17	A0A179YFX6	206948	92849.6
DVPDEVFQLAKELRQ	1786.93	A0A179YDL7	100527	37875.9
DTINGDYKDVSDDDKK	1827.82	A0A0E2LZD9	1.71357e+06	1.37798e+06
DSQLKQNNLTTIINNNQRQL	2355.24	A0A179Y5L8	494604	228469
DSGFSLGDILGDALKD	1622.79	A0A0R2DVG8	317068	90535.2
DLDADGIVRVGA	1200.62	A0A0P0DRE6			112575
DKSQVKVGVLQL	1313.78	C2K1D8	2562828	1.47487e+06	40787.2	8554
DGEPGLQQLFPKAVIDA	1797.94	A0A179XP80	717652	429469
DFVLNSQSLSDLIART	1778.93	A0A179YJG3
DASILELNDLVKSIEDE	1902.95	A0A0H0YQJ8	173708	17392.4
DANKIKEQLEEVGATVTLK	2086.14	A0A0H0YQJ8	2.28302e+06	1588985
EADAIAALTDTMKKEGLSE	1992.98	A0A2R3JRS2	1.0119e+06	934781
DAIAALTDTMKKEGLSE	1792.9	A0A2R3JRS2	1.8859e+06	2.25908e+06
AVSGAATGTAVGQAVGAL	1500.8	A0A3A9YA40			1.94645e+06
ATLLQKATGVNQDQAKL	1799	K8QAJ2	1.23574e+06	1.32695e+06
ASLEYLEGKTLPGIAAISDK	2076.12	A0A0R2DGF3	166066	139714
AQQLVQAAQAGDTKPIEV	1866.99	A0A179YFC2	109719	128403
APDLLQELLALKGGSD	1639.89	C2JUU1	511067	209205
ANKAELIESVASATGLTKKD	2046.11	C2JWW8	214891	193462
ALDVDGIIAQLKDA	1441.79	A0A0H0YQJ8	6436115	3540270
AKTLPSTYDVDDLDGL	1722.84	A0A179XHU3	324782	201679
AGAGVALSIILSGLL	1354.83	A0A087BK57	1.07164e+06	1.35836e+06
AGAGFITGKPGVAL	1258.72	A4PE17			279203
AESSDTNLVNAKA	1319.64	A0A180CMC2	1.56462e+06	1.44967e+06
AAGSVTIGNSDIFAQEKKDL	2064.06	A0A0H0YQ69	435075	650653
DAKIASLSGEITAAQKNV	1815.98	A0A179YJG3	90703.2	62566.1
EFRRSARGQA	1177.62	A0A087VU54	5319.87
EPTEEEAEQILKGLRP	1838.95	A0A0C9NZ29	222408	174625
ESIETVSDLVTFITEKA	1881.97	A0A1F0RVL9	278326	37507.5
ITEDLSGGLLGEVTKGA	1659.88	A0A179YFU5	589271	338065
LSSYLSTSSSSSTSK	1521.73	A0A249N2J2	1.76213e+06	2.11977e+06	307219	13237.9
LSGVSGAALYQQHVSA	1587.81	A0A249N2S7	2.49516e+06	2.60322e+06
INVTVPAGSSTKQIA	1485.83	A0A179YEX4	4.19346e+06	3484811
ILLDPEYGLPAAKVRD	1769.98	A0A0C9QH45	1.20619e+06	1.13558e+06
LIFGIGTYNSLAKQNQA	1837.98	K0N8J7	530964	326178
LKDVLSSYLSTSSSSSTSK	1977	A0A249N2J2	944773	791152
LGEAGDNVGVLLRGVD	1583.84	A0A061BMS2	15363.6	12837.8	75393.6
YSFRSGEQLNAIKNL	1739.91	A0A0H0YVC4	632908	326911
IASTAVNGLLTDVKETKDA	1946.04	A0A0D6UDS5	590118	657975
LAKAVNNAFDDLPLENRGVA	2127.12	A0A171J8Q8	469002	406920
LAGVGVSGFAATTVHA	1457.77	A0A179XCY0	1.16842e+06	845590		4029.83
KYNPTNSYDFVNAKVK	1887.96	A0A179X601	1.32438e+06	832405
KTQYGYHVIRVI	1476.83	A0A249N2J2	382926	227010
KPEAIPSGLAKLAK	1422.87	A0A1Y0DV46	1.34276e+06	1.44404e+06
KDPIGAGLGLGTAGH	1363.73	A0A0R1H3Z8	1.74756e+06	1.68307e+06	249474	248949
GPLFLFTGNADQVRAQANK	2047.07	A0A345TYI1	352967	251753
GLKELGKSTDLSKL	1488.86	A0A2A5L4H0	1.20034e+06	30190.5
GLALITAVPQVVRA	1407.87	A0A179Y5L8	1.1884e+06	1.04923e+06
GGPLKDGTYKLNET	1492.76	A0A179YFC2	9692964	11855782
GFVGDNAQEGITLKTT	1650.83	A0A180CMC2	209523	179724	43755.2
GDLMENGNGGAKLDDL	1618.74	A0A291IX25	5552095	5.31686e+06
GALVSSVVKEKLS	1316.78	A0A0J6X211	643591	660523
FSQATNAYFIKGA	1417.71	A0A2A5L4H0	12959640	629243	30917.7
FRSGEQLNAIKNL	1489.81	A0A0H0YVC4	823109	687941
EYNDFGPALNAKLL	1564.8	A0A1Y0E1C0	434751	240042
EVGRQVQAAPAIIDQL	1707.94	A0A0J6XET9	5178635	3.92362e+06
LVILAIGSVGLAKAPSAKA	1779.11
YSGVKNADDITAGKKAASTL	2010.05	A0A179X601	320970	323442

## Sheet: HCD
Lacticaseibacillus rhamnosus GG (LGG) reduces Salmonella colonization in chickens
Supplementary Table 2B: 57 novel peptides identified in CFSs of probiotics tested using higher energy collision dissociation (HCD).
Peptide sequence	Theo. MH+ [Da]	Acession number	Abundance
			LGG	Bb12	LA	Lbrev
EVKALAEKVLKK	1355.86	A0A0R2DJY6	6.51507e+07	1.75069e+08
SAVALSAVALSKPGHVNA	1691.94	C2JZA7	8.30932e+06	33024218		9710.35
AVALSAVALSKPGHVNA	1604.91	C2JZA7	1.56406e+07
VALSAVALSKPGHVNA	1533.87	C2JZA7	9.7098e+06	10197.9
FSAVALSAVALSKPGHVNA	1839.01	C2JZA7	2.20003e+07	5.09374e+07		3419.57
VAGVTLASASTLDKDIKD	1803.97	C2JYJ6	2832644	2.66998e+06
LSAVALSKPGHVNA	1363.77	C2JZA7	1.7676e+07	64197810
LKDVLSSYLSTSSSSSTSK	1977	A0A180C684	1.77344e+06	1.22552e+06
ALSAVALSKPGHVNA	1434.81	C2JZA7	2.292e+06
AQNGNTNKIEVDNIVYK	1919.98	A0A179YFC2	1.34934e+07	72810483
VAGVTLASASTLDKDVKE	1803.97	A0A0R2DLD3
VIVVVAAIGGGLNNKGKSSS	1870.08	A0A179YAS6		2.71245e+06	18030.6	4161.94
DEVKALAEKVLKK	1470.89	A0A0R2DJY6	4.33317e+06
GNDTPADSAVKARIV	1513.8	K8QAJ2	2.67581e+06	4.3843e+06	35697.3	58119.9
HDVIQNALNAK	1222.65	A0A249DEL5	2520056	2.76761e+06
LSSYLSTSSSSSTSK	1521.73	A0A180C684	2.77555e+06	2632291	543156
FSQATNAYFIKGA	1417.71	A0A2A5L4H0	4197395	702116
EVGATVTIK	917.53	A0A0H0YQJ8			322844
AADKSQVKVGVLQL	1455.85	C2K1D8	4.326e+06
AESSDTNLVNAKAA	1390.68	A0A179YN16	57663908	44416312
ATLAGVGVSGFAATTVHA	1629.86	A0A179XCY0	3.22942e+06	11839.6
ALDVDGIIAQLKDA	1441.79	A0A0H0YQJ8	1.88077e+06	5.45144e+06		12746.1
SASGKQIADFNKL	1378.73	A0A2A5L4H0	1.00674e+07	2.48205e+06
VFNGPFKLT	1022.57	A0A2A5L4H0	1.49403e+06
VQAAQAGDTKPIEV	1426.75	A0A179YFC2	191496320	180552816
VNAAQNGNTNKIEVDNIVYK	2204.13	A0A179YFC2	3.50658e+06
SAVALSKPGHVNA	1250.69	C2JZA7	29252226
VNAAQNGNTNKIEVDNI	1813.9	A0A179YFC2	9939621	12359508
SINRDDYNKAVSDGQDKL	2037.98	A0A2A5L4H0	2.25226e+06	539478
SLNTLNPGVAGKTGTAQ	1628.86	A0A0R2DWC0	412517	596752
SYLSTSSSSSTSK	1321.61	A0A180C684	334072	427918	281260
TIADSYVARTPSL	1393.73	A0A0E1PKP1	64209	200324
VLSSYLSTSSSSSTSK	1620.8	A0A180C684	503615	680498
VGKNVRTDVSLGSVKNL	1786.02	A0A249DEL5	996071
SGNAQTLNLTESDDPTTL	1876.88	A0A2A5L4H0	6.86687e+06	451368
QSQFAQEQSEAAKATQA	1822.86	A0A179YJG3	828017	494004		9700.38
LAKKNSIDTGTKNKGGKLA	1944.12	A0A180C684
NAAQNGNTNKIEVDNIVYK	2105.06	A0A179YFC2	4918827	31966512
AEQKAKQTAADTAKD	1575.8	C2JXN0	1.79678e+06	1694361
AFDNTDTSLDSTFKSA	1719.77	A0A180C684	15464641	18153792	43218.4
AIAAITDTMKKEGLAE	1661.88	K0N9I2	1.34148e+06
ATTVTNVLDNHQQTVNL	1867.95	C2JVD5	1060454
DANKIKEQLEEVGATVTLK	2086.14	A0A0H0YQJ8	1331249	26851.6
DGSIVARGITPADL	1384.74	K0NAD1	835895	1.05892e+06
DNKLNGNLPTKERL	1611.88	A0A2A5L4H0
DTSGKAGTTKISNV	1378.72	A0A1Z2F669	3.64461e+06	760542
EGGPAGPAP	752.357	A0A370MKX3
EVASKTNDIAGDGTTTA	1650.78	A0A0R1WMV7	5.87174e+06	6177730
GLALITAVPQVVRA	1407.87	A0A179Y5L8		8156407
GIDYKVGGVK	1035.58	A0A345U338	6821393	3.51079e+06
HTITTEPTALGSYTVKLSQ	2047.07	A0A0R1ULA6
LADGSIVARGITPADL	1568.86	K0NAD1	345915
VTDTSGKAGTTKISNV	1578.83	A0A1Z2F669	13439934	9062177
IIDPTKVTRT	1143.67	A0A0P0E641			352864
INRDDYNKAVSDGQDKL	1950.95	A0A2A5L4H0	2.09585e+06	332494
NKVGPKEYIPELNKSL	1829.02	A0A179YFC2	3.70577e+06	5221.18
YNNTAKAIKGGNVNVA	1633.87	C2JXS5	3156898	2.92608e+06
